# Supplementary material for: The digital readiness of future physicians: nurturing the post-pandemic medical education
Source: BMC Health Serv Res. 2024 Aug 2;24:885. doi: 10.1186/s12913-024-11365-6 (PMC11297791; doi:10.1186/s12913-024-11365-6)
Supplement: Supplementary file 2 — Supplementary Material 2 [file 12913_2024_11365_MOESM2_ESM.xlsx]

## Sheet: Supplementary table
	Additional File 1
	Frequencies of response to each item on telemedicine advantages for patients (1), disadvantages for patients (2), perceived issues (3) and advantages for healthcare professionals (4). The frequencies are reported by level of education and overall. In order to highlight a different item response distribution between the two levels of education, the unadjusted Fisher test p-value is also reported: …
		Overall (n, %)	Medical Students (n, %)	Resident Physicians (n, %)	Fisher test p
	(1) According to you, what are the general advantages of Telemedicine for patients?
	Saves the time needed to reach the hospital/clinic	265 (86.3%)	144 (86.2%)	121 (86.4%)	1
	Saves waiting time at the clinic	226 (73.6%)	121 (72.5%)	105 (75.0%)	0.697
	Saves money for the patient (travel, time off work, etc.)	216 (70.4%)	119 (71.3%)	97 (69.3%)	0.709
	Eliminates the need to be accompanied to visits	179 (58.3%)	90 (53.9%)	89 (63.6%)	0.104
	Allows the use of healthcare facilities far from home	238 (77.5%)	131 (78.4%)	107 (76.4%)	0.683
	Makes it easier to explain symptoms	15 ( 4.9%)	9 ( 5.4%)	6 ( 4.3%)	0.793
	Facilitates contacting the doctor/healthcare professional	139 (45.3%)	84 (50.3%)	55 (39.3%)	0.065
	Enables more frequent check-ups/visits/sessions	154 (50.2%)	90 (53.9%)	64 (45.7%)	0.17
	Reduces healthcare costs	152 (49.5%)	79 (47.3%)	73 (52.1%)	0.424
	Puts patients more at ease	55 (17.9%)	30 (18.0%)	25 (17.9%)	1
	Facilitates booking	140 (45.6%)	86 (51.5%)	54 (38.6%)	0.029	*
	Enables the doctor/healthcare professional to have more data for patient care	92 (30.0%)	51 (30.5%)	41 (29.3%)	0.901
	Allows speaking with multiple doctors/healthcare professionals simultaneously	108 (35.2%)	60 (35.9%)	48 (34.3%)	0.811
	Other advantages	8 ( 2.6%)	0 ( 0.0%)	8 ( 5.7%)
	No advantage	2 ( 0.7%)	1 ( 0.6%)	1 ( 0.7%)	1
	(2) According to you, what are the main disadvantages of Telemedicine for patients?
	Limits the ability to ask questions to the healthcare professional	53 (17.3%)	27 (16.2%)	26 (18.6%)	0.65
	Limits personal interaction with the healthcare professional	231 (75.2%)	128 (76.6%)	103 (73.6%)	0.596
	Not as effective as a physical visit for diagnosis or examination	228 (74.3%)	130 (77.8%)	98 (70.0%)	0.149
	Increases the time to get a visit	5 ( 1.6%)	3 ( 1.8%)	2 ( 1.4%)	1
	Subject to technical communication problems (e.g., connection interruptions, poor image quality)	254 (82.7%)	140 (83.8%)	114 (81.4%)	0.65
	Requires the patient to have technology proficiency	272 (88.6%)	149 (89.2%)	123 (87.9%)	0.722
	Requires the patient to possess specific technological tools	226 (73.6%)	121 (72.5%)	105 (75.0%)	0.697
	The patient needs support and explanations to learn how to use it	178 (58.0%)	94 (56.3%)	84 (60.0%)	0.562
	Subject to privacy issues	101 (32.9%)	51 (30.5%)	50 (35.7%)	0.393
	Increases healthcare costs	7 ( 2.3%)	6 ( 3.6%)	1 ( 0.7%)	0.131
	Creates a division between tech-savvy and less tech-savvy patients	168 (54.7%)	90 (53.9%)	78 (55.7%)	0.818
	Puts older patients in difficulty	232 (75.6%)	130 (77.8%)	102 (72.9%)	0.351
	Other disadvantages	12 ( 3.9%)	7 ( 4.2%)	5 ( 3.6%)
	No disadvantage	4 ( 1.3%)	3 ( 1.8%)	1 ( 0.7%)	0.628
	(3) From your perspective, what are the current main issues related to Telemedicine?
	Privacy issues (e.g., risk of data theft, etc.)	122 (39.7%)	65 (38.9%)	57 (40.7%)	0.815
	Issues related to professional responsibility	93 (30.3%)	49 (29.3%)	44 (31.4%)	0.71
	Integration of the telemedicine system with the medical record	144 (46.9%)	64 (38.3%)	80 (57.1%)	< 0.001	***
	Integration of the telemedicine system with other company applications	117 (38.1%)	46 (27.5%)	71 (50.7%)	< 0.001	***
	Increased effort required in non-clinical activities (e.g., time for technology management)	99 (32.2%)	52 (31.1%)	47 (33.6%)	0.713
	Lack or inadequacy of technical support	197 (64.2%)	105 (62.9%)	92 (65.7%)	0.634
	Higher costs related to the implementation and management of telemedicine platforms	80 (26.1%)	46 (27.5%)	34 (24.3%)	0.602
	Patient resistance to using telemedicine systems	170 (55.4%)	102 (61.1%)	68 (48.6%)	0.029	*
	Issues related to reimbursement of services	40 (13.0%)	17 (10.2%)	23 (16.4%)	0.126
	Risk of errors in remote diagnoses	197 (64.2%)	117 (70.1%)	80 (57.1%)	0.023	*
	Other issues	9 ( 2.9%)	3 ( 1.8%)	6 ( 4.3%)
	No issue	7 ( 2.3%)	6 ( 3.6%)	1 ( 0.7%)	0.131
	(4) According to you, what are the main advantages of Telemedicine for healthcare professionals?
	Simplifies the bureaucratic part of the work	129 (42.0%)	74 (44.3%)	55 (39.3%)	0.417
	Allows for more efficient work	139 (45.3%)	75 (44.9%)	64 (45.7%)	0.909
	Allows more time to be dedicated to the patient	52 (16.9%)	27 (16.2%)	25 (17.9%)	0.761
	Provides greater flexibility in managing working hours	197 (64.2%)	107 (64.1%)	90 (64.3%)	1
	Allows for greater diagnostic accuracy	18 ( 5.9%)	15 ( 9.0%)	3 ( 2.1%)	0.013	*
	Ensures higher quality of collected clinical data	54 (17.6%)	29 (17.4%)	25 (17.9%)	1
	Facilitates teamwork	85 (27.7%)	51 (30.5%)	34 (24.3%)	0.25
	Enables real collaboration between primary care and specialists	156 (50.8%)	80 (47.9%)	76 (54.3%)	0.303
	Other advantages for the professional	2 ( 0.7%)	2 ( 1.2%)	0 ( 0.0%)
	No advantage for the professional	22 ( 7.2%)	13 ( 7.8%)	9 ( 6.4%)	0.825
